# Supplementary material for: Multi-omics analyses construct an inflammatory response based prognostic gene signature for cervical cancer and suggest tumor infiltrating monocytes subgroups as key players
Source: Front Immunol. 2025 May 19;16:1563593. doi: 10.3389/fimmu.2025.1563593 (PMC12127166; doi:10.3389/fimmu.2025.1563593)
Supplement: Supplementary file 1 [file Table1.xlsx]

## Sheet: Table S1
Table S1: The list of the 200 inflammation response related genes.
Gene ID	Gene name
ENSG00000003989.18	ABCA1
ENSG00000006210.7	ABI1
ENSG00000007908.16	ACVR1B
ENSG00000010327.10	ACVR2A
ENSG00000011422.12	ADM
ENSG00000017260.20	ADORA2B
ENSG00000019169.10	ADRM1
ENSG00000028137.19	AHR
ENSG00000038945.15	APLNR
ENSG00000043462.13	AQP9
ENSG00000047936.11	ATP2A2
ENSG00000049249.9	ATP2B1
ENSG00000054523.18	ATP2C1
ENSG00000055332.18	AXL
ENSG00000056291.17	BDKRB1
ENSG00000057019.16	BEST1
ENSG00000059728.11	BST2
ENSG00000060558.4	BTG2
ENSG00000064989.13	C3AR1
ENSG00000065135.12	C5AR1
ENSG00000067082.15	CALCRL
ENSG00000070961.16	CCL17
ENSG00000073008.15	CCL2
ENSG00000074660.16	CCL20
ENSG00000075142.14	CCL22
ENSG00000077238.14	CCL24
ENSG00000078081.8	CCL5
ENSG00000078401.7	CCL7
ENSG00000080493.18	CCR7
ENSG00000080815.19	CCRL2
ENSG00000082556.14	CD14
ENSG00000085117.12	CD40
ENSG00000089041.17	CD48
ENSG00000090104.12	CD55
ENSG00000090339.9	CD69
ENSG00000099985.4	CD70
ENSG00000100385.14	CD82
ENSG00000100644.17	CDKN1A
ENSG00000100739.11	CHST2
ENSG00000100906.11	CLEC5A
ENSG00000101017.14	CMKLR1
ENSG00000102265.12	CSF1
ENSG00000102962.5	CSF3
ENSG00000102970.11	CSF3R
ENSG00000103313.13	CX3CL1
ENSG00000103569.10	CXCL10
ENSG00000104312.8	CXCL11
ENSG00000105246.6	CXCL6
ENSG00000105371.10	CXCL9
ENSG00000105707.14	CXCR6
ENSG00000105711.13	CYBB
ENSG00000105835.12	DCBLD2
ENSG00000105855.10	EBI3
ENSG00000105976.16	EDN1
ENSG00000106178.7	EIF2AK2
ENSG00000106366.9	EMP3
ENSG00000106546.14	ADGRE1
ENSG00000108342.13	EREG
ENSG00000108688.11	F3
ENSG00000108691.9	FFAR2
ENSG00000109320.13	FPR1
ENSG00000110324.11	FZD5
ENSG00000110436.13	GABBR1
ENSG00000110848.8	GCH1
ENSG00000110911.16	GNA15
ENSG00000112818.10	GNAI3
ENSG00000113070.8	GP1BA
ENSG00000113302.5	GPC3
ENSG00000115008.6	GPR132
ENSG00000115009.13	GPR183
ENSG00000115353.11	HAS2
ENSG00000115594.12	HBEGF
ENSG00000115604.11	HIF1A
ENSG00000115607.9	HPN
ENSG00000117090.15	HRH1
ENSG00000117091.10	ICAM1
ENSG00000117525.14	ICAM4
ENSG00000119535.18	ICOSLG
ENSG00000121797.10	IFITM1
ENSG00000121858.11	IFNAR1
ENSG00000121989.15	IFNGR2
ENSG00000122641.11	IL10
ENSG00000123609.11	IL10RA
ENSG00000123610.5	IL12B
ENSG00000123700.5	IL15
ENSG00000124479.11	IL15RA
ENSG00000124762.14	IL18
ENSG00000124875.10	IL18R1
ENSG00000124882.4	IL18RAP
ENSG00000125347.14	IL1A
ENSG00000125384.7	IL1B
ENSG00000125538.12	IL1R1
ENSG00000125657.5	IL2RB
ENSG00000125726.11	IL4R
ENSG00000126262.5	IL6
ENSG00000126353.3	IL7R
ENSG00000128342.5	CXCL8
ENSG00000130164.14	INHBA
ENSG00000130303.13	IRAK2
ENSG00000130706.13	IRF1
ENSG00000131871.15	IRF7
ENSG00000131979.20	ITGA5
ENSG00000132155.13	ITGB3
ENSG00000132334.17	ITGB8
ENSG00000134070.5	KCNA3
ENSG00000134470.21	KCNJ2
ENSG00000134817.11	KCNMB2
ENSG00000135124.15	KIF1B
ENSG00000135503.13	KLF6
ENSG00000136244.12	LAMP3
ENSG00000136514.3	LCK
ENSG00000136634.7	LCP2
ENSG00000136754.18	LDLR
ENSG00000136867.11	LIF
ENSG00000136868.11	LPAR1
ENSG00000136997.21	LTA
ENSG00000137393.10	LY6E
ENSG00000137462.9	LYN
ENSG00000137860.12	MARCO
ENSG00000138755.6	MEFV
ENSG00000139514.13	MEP1A
ENSG00000141506.14	MET
ENSG00000142166.13	MMP14
ENSG00000142227.11	MSR1
ENSG00000143333.7	MXD1
ENSG00000145623.13	MYC
ENSG00000146242.9	NAMPT
ENSG00000146469.13	NDP
ENSG00000147257.15	NFKB1
ENSG00000148926.10	NFKBIA
ENSG00000150782.12	NLRP3
ENSG00000157227.13	NMI
ENSG00000159128.15	NMUR1
ENSG00000159388.6	NOD2
ENSG00000160013.9	NPFFR2
ENSG00000160223.17	OLR1
ENSG00000160932.11	OPRK1
ENSG00000161638.11	OSM
ENSG00000162493.16	OSMR
ENSG00000162711.18	P2RX4
ENSG00000163251.4	P2RX7
ENSG00000163421.9	P2RY2
ENSG00000164023.14	PCDH7
ENSG00000164136.17	PDE4B
ENSG00000164342.13	PDPN
ENSG00000165029.17	PIK3R5
ENSG00000165168.8	PLAUR
ENSG00000167207.14	PROK2
ENSG00000167601.12	PSEN1
ENSG00000167995.17	PTAFR
ENSG00000168685.15	PTGER2
ENSG00000169245.6	PTGER4
ENSG00000169248.13	PTGIR
ENSG00000169403.12	PTPRE
ENSG00000169429.11	PVR
ENSG00000169508.7	RAF1
ENSG00000169836.5	RASGRP1
ENSG00000169851.15	RELA
ENSG00000170425.3	RGS1
ENSG00000170458.14	RGS16
ENSG00000170961.7	RHOG
ENSG00000171051.9	RIPK2
ENSG00000171522.6	RNF144B
ENSG00000171596.7	ROS1
ENSG00000171860.5	RTP4
ENSG00000172215.6	SCARF1
ENSG00000172575.12	SCN1B
ENSG00000173039.19	SELE
ENSG00000173391.9	SELL
ENSG00000174125.8	SELENOS
ENSG00000174437.17	SEMA4D
ENSG00000174600.14	SERPINE1
ENSG00000174837.15	SGMS2
ENSG00000175040.6	SLAMF1
ENSG00000175591.12	SLC11A2
ENSG00000176170.14	SLC1A2
ENSG00000177105.10	SLC28A2
ENSG00000177272.9	SLC31A1
ENSG00000181634.8	SLC31A2
ENSG00000182866.17	SLC4A4
ENSG00000183484.12	SLC7A1
ENSG00000184371.14	SLC7A2
ENSG00000184588.18	SPHK1
ENSG00000185245.8	SRI
ENSG00000185507.21	STAB1
ENSG00000185885.16	TACR1
ENSG00000187764.11	TACR3
ENSG00000188404.10	TAPBP
ENSG00000196352.16	TIMP1
ENSG00000196639.7	TLR1
ENSG00000197405.8	TLR2
ENSG00000197584.12	TLR3
ENSG00000198121.13	TNFAIP6
ENSG00000204681.11	TNFRSF1B
ENSG00000226979.9	TNFRSF9
ENSG00000231925.12	TNFSF10
ENSG00000254087.8	TNFSF15
ENSG00000258227.7	TNFSF9
ENSG00000259207.9	TPBG
ENSG00000271503.6	VIP

## Sheet: Table S2
Table S2: Marker genes for Hypoxia, angiogenic, stemness, EMT and tumorigenic cytokines.
Stemness score	Mesenchymal-EMT score	Tumorigenic cytokines score	Angiogenic activity score	Hypoxia
CD44	CDH1	CCL3	ADE2H1	ACOT7
DLL3	CDH2	CLEC11A	AND-1	ADM
NANOG	MMP2	CSF2	ARHC	ALDOA
NES	NCOR1	FGF2	ARHGEF3	CDKN3
NOTCH1	PTN	IFNG	AXIN2	ENO1
OLIG2	SNAI1	IL10	BAF53A	LDHA
PROM1	SNAI2	IL15	BBC3	MIF
SOX2	VIM	IL17	BF	MRPS17
SOX9	ZEB1	IL1RN	BHLHB2	NDRG1
	ZEB2	IL2	BM032	P4HA1
		IL4	BM039	PGAM1
		IL6	CBX1	SLC2A1
		IL7	CCT5	TPI1
		IL8	CCT8	TUBB6
		LIF	CHEK1	VEGFA
		TNF	CLC
			CLCN6
			CORO1C
			CST3
			CTSF
			DC13
			DCK
			DKFZP434C211
			DPP7
			EIF4EBP1
			EIF4G1
			EMP2
			ENO1
			ERP70
			F10
			F3
			FABP5
			FADS1
			FADS2
			FCGRT
			FDPS
			FLJ10036
			FLJ10292
			FLJ10407
			FLJ10618
			FLJ10948
			FLJ10956
			FLJ12810
			FLJ13052
			FLJ20331
			FLJ20367
			FLJ20425
			FLJ20764
			FLJ23462
			FLJ23468
			FLNC
			FN14
			FYCO1
			GATM
			GGH
			GNG11
			H2AFZ
			HAS2
			HMGCS1
			HNRPA2B1
			HNRPAB
			HRI
			HSPC111
			HSPC224
			HSPC228
			IDI1
			IFITM1
			IGBP1
			IL1R1
			IL6ST
			INSIG1
			ITGA6
			JTV1
			KIAA0090
			KIAA0203
			KIAA0806
			KIAA0874
			KIAA1036
			KIAA1095
			KIAA1109
			KIAA1305
			KIAA1536
			LDB1
			LMNB2
			LOC51128
			LOC51192
			LOC51313
			LOC51668
			LOC51670
			LOC51696
			LOC55884
			LOC56898
			LOC56926
			LOC57100
			LOC57213
			LPIN1
			LSM3
			LUM
			MAN1A1
			MAPK8IP2
			MAPRE1
			MCM3
			MCM7
			MCT-1
			MFGE8
			MGC11266
			MGC2722
			MIG-6
			MNAT1
			MPB1
			MRPL12
			MRPL37
			MRPS28
			MSN
			MVD
			MXI1
			MYBL1
			MYBL2
			MYL6
			NIFU
			NME1
			NUDT1
			NUP107
			OIP2
			P40
			p53R2
			PA26
			PFKP
			PFN1
			PheHB
			PKIG
			PLAUR
			PLOD2
			PNN
			POLE2
			POR
			PP15
			PRO2463
			PSMA7
			PSMB7
			PSMC3
			PSMD12
			PSMD2
			PTMA
			PTS
			PURB
			RANBP1
			RARRES3
			RBM14
			RDGBB
			RFC3
			RNASE4
			RNASEHI
			RPLP2
			RPP40
			SBB103
			SCD
			SDC1
			SDFR1
			SELENBP1
			SFRS10
			SFRS2
			SLC11A3
			SLC16A1
			SLC25A5
			SLPI
			SMS
			SNRPA
			SNRPA1
			SNRPB
			SNRPC
			SNRPE
			SQLE
			SRM
			SSR3
			STK17A
			STK18
			STRIN
			TCEB1
			TCTEL1
			TFPI2
			TIMP2
			TUBG1
			UAP1
			UMPK
			VDAC1
			ZFP106
			ZNF219
			ZNF36

## Sheet: Table S3
Table S3: Immune gene signatures analyzed for comparison with the inflammation gene signature.
Gene signature	Paper	Journal	Author	Genes
Immune 1	A prognostic signature based on immune-related genes for cervical squamous cell carcinoma and endocervical adenocarcinoma	International Immunopharmacology	Jinhui Liu, et al.	CD1C,CD6
Immune 2	A Novel Immune-Related Signature to Predict Prognosis and Immune Infiltration of Cervical Cancer	Medical Science Monitor	Yun Lin, et al.	TFRC, SPP1, CAMP, CSF2, TUBB3, ZAP70, CHIT1, LEPR, DLL4, and DES
Immune 3	Development of a Novel Immune Infiltration-Based Gene Signature to Predict Prognosis and Immunotherapy Response of Patients With Cervical Cancer	Frontiers in Immunology	Sihui Yu, et al.	CHIT1, GTSF1L, PLA2G2D, GNG8

## Sheet: Table S4
Table S4: The 26 prognostic inflammation response genes given by univariate COX regression.
Gene	P	Hazard ratio	CI lower bound	CI lower bound
CX3CL1	0.00207424	0.844525	0.758409	0.94042
PVR	0.00293113	1.43268	1.1305	1.81563
CCL22	0.00402733	0.803196	0.691765	0.932576
CCL17	0.000137309	0.759196	0.658951	0.874692
NAMPT	0.00233685	1.48235	1.15045	1.91
SERPINE1	0.00679023	1.1838	1.04766	1.33763
IL10RA	0.00282087	0.770469	0.64929	0.914265
SLC11A2	0.000461651	1.77412	1.28718	2.44528
SLAMF1	0.00295478	0.787745	0.673075	0.92195
CD48	0.00219084	0.792201	0.682501	0.919534
TNFAIP6	0.00540366	1.22768	1.06248	1.41856
EREG	0.000203057	1.15879	1.07211	1.25248
IL1B	0.000491985	1.24208	1.09952	1.40314
CCR7	0.000158157	0.7413	0.634668	0.865846
LIF	0.0011661	1.25337	1.09365	1.43641
GCH1	0.00577729	0.707231	0.553014	0.904454
SLC7A1	0.00850319	1.49569	1.10819	2.01868
ICOSLG	0.00885847	0.824742	0.713932	0.952751
ITGA5	1.034e-05	1.43047	1.22005	1.67719
PROK2	0.00227086	1.21745	1.07295	1.38141
CXCR6	0.000913585	0.785345	0.68082	0.905918
LCK	0.00151221	0.736389	0.60954	0.889637
SELL	0.00181157	0.784509	0.673557	0.913737
C5AR1	0.000982156	0.673238	0.532079	0.851845
ITGB3	0.00508518	1.18996	1.05364	1.34392
CCL5	0.00240675	0.807622	0.703527	0.927119

## Sheet: Table S5
Table S5: The 16 inflammation response genes included in the multi-gene prognostic model.
Gene	Gene (full name)	Coefficient
CCL22	C-C motif chemokine ligand 22	-0.0733859
CCL17	C-C motif chemokine ligand 17	-0.0474763
NAMPT	nicotinamide phosphoribosyltransferase	0.122851
SERPINE1	serpin family E member 1	0.0553263
SLC11A2	solute carrier family 11 member 2	0.310694
TNFAIP6	TNF alpha induced protein 6	0.048343
EREG	epiregulin	0.00939596
IL1B	interleukin 1 beta	0.0554772
CCR7	C-C motif chemokine receptor 7	-0.157703
LIF	interleukin 6 family cytokine	0.0607561
GCH1	GTP cyclohydrolase 1	-0.203831
SLC7A1	solute carrier family 7 member 1	0.0753701
ICOSLG	inducible T cell costimulator ligand	-0.0611417
ITGA5	integrin subunit alpha 5	0.112095
PROK2	prokineticin 2	0.0749624
C5AR1	complement C5a receptor 1	-0.282151

## Sheet: Table S6
Table S6: Summary statistics of tumor infiltrating immune cells (TIIC) estimated by four bioinformatic algorithms among the risk groups defined by the inflammation score on the CESC and CGCI datasets.
Cell	Group	Score_mean	Score_sd	P_val_adj	Method	Dataset
B cells memory	High risk	0.023	0.041	0.781	cibersort	CESC
B cells memory	Low risk	0.029	0.061	0.781	cibersort	CESC
B cells naive	High risk	0.098	0.123	2.87e-05	cibersort	CESC
B cells naive	Low risk	0.168	0.157	2.87e-05	cibersort	CESC
Dendritic cells activated	High risk	0.112	0.113	0.347	cibersort	CESC
Dendritic cells activated	Low risk	0.096	0.094	0.347	cibersort	CESC
Dendritic cells resting	High risk	0.083	0.091	8.94e-09	cibersort	CESC
Dendritic cells resting	Low risk	0.159	0.138	8.94e-09	cibersort	CESC
Eosinophils	High risk	0.01	0.02	0.000895	cibersort	CESC
Eosinophils	Low risk	0.006	0.021	0.000895	cibersort	CESC
Macrophages M0	High risk	0.304	0.204	0.262	cibersort	CESC
Macrophages M0	Low risk	0.285	0.248	0.262	cibersort	CESC
Macrophages M1	High risk	0.201	0.149	2.63e-09	cibersort	CESC
Macrophages M1	Low risk	0.349	0.231	2.63e-09	cibersort	CESC
Macrophages M2	High risk	0.191	0.134	1.24e-05	cibersort	CESC
Macrophages M2	Low risk	0.27	0.17	1.24e-05	cibersort	CESC
Mast cells activated	High risk	0.072	0.129	1.26e-09	cibersort	CESC
Mast cells activated	Low risk	0.01	0.026	1.26e-09	cibersort	CESC
Mast cells resting	High risk	0.087	0.109	1.42e-08	cibersort	CESC
Mast cells resting	Low risk	0.161	0.121	1.42e-08	cibersort	CESC
Monocytes	High risk	0.023	0.026	0.0965	cibersort	CESC
Monocytes	Low risk	0.032	0.034	0.0965	cibersort	CESC
NK cells activated	High risk	0.111	0.119	0.345	cibersort	CESC
NK cells activated	Low risk	0.133	0.262	0.345	cibersort	CESC
NK cells resting	High risk	0.069	0.096	0.7	cibersort	CESC
NK cells resting	Low risk	0.077	0.114	0.7	cibersort	CESC
Neutrophils	High risk	0.034	0.058	0.0265	cibersort	CESC
Neutrophils	Low risk	0.022	0.03	0.0265	cibersort	CESC
Plasma cells	High risk	0.157	0.179	0.000314	cibersort	CESC
Plasma cells	Low risk	0.259	0.281	0.000314	cibersort	CESC
T cells CD4 memory activated	High risk	0.126	0.137	0.0001	cibersort	CESC
T cells CD4 memory activated	Low risk	0.234	0.276	0.0001	cibersort	CESC
T cells CD4 memory resting	High risk	0.266	0.178	0.0052	cibersort	CESC
T cells CD4 memory resting	Low risk	0.211	0.206	0.0052	cibersort	CESC
T cells CD4 naive	High risk	0.001	0.004	0.733	cibersort	CESC
T cells CD4 naive	Low risk	0.002	0.013	0.733	cibersort	CESC
T cells CD8	High risk	0.386	0.321	4.99e-11	cibersort	CESC
T cells CD8	Low risk	0.743	0.613	4.99e-11	cibersort	CESC
T cells follicular helper	High risk	0.183	0.121	6.47e-13	cibersort	CESC
T cells follicular helper	Low risk	0.333	0.194	6.47e-13	cibersort	CESC
T cells gamma delta	High risk	0.006	0.022	0.00901	cibersort	CESC
T cells gamma delta	Low risk	0.027	0.076	0.00901	cibersort	CESC
T cells regulatory (Tregs)	High risk	0.158	0.108	1.95e-13	cibersort	CESC
T cells regulatory (Tregs)	Low risk	0.287	0.151	1.95e-13	cibersort	CESC
B cells memory	High risk	0.016	0.03	0.263	cibersort	CCGI
B cells memory	Low risk	0.041	0.072	0.263	cibersort	CCGI
B cells naive	High risk	0.086	0.092	0.0556	cibersort	CCGI
B cells naive	Low risk	0.143	0.137	0.0556	cibersort	CCGI
Dendritic cells activated	High risk	0.068	0.084	0.0227	cibersort	CCGI
Dendritic cells activated	Low risk	0.115	0.114	0.0227	cibersort	CCGI
Dendritic cells resting	High risk	0.048	0.055	0.0288	cibersort	CCGI
Dendritic cells resting	Low risk	0.092	0.097	0.0288	cibersort	CCGI
Eosinophils	High risk	0.013	0.041	0.122	cibersort	CCGI
Eosinophils	Low risk	0.003	0.009	0.122	cibersort	CCGI
Macrophages M0	High risk	0.422	0.28	0.122	cibersort	CCGI
Macrophages M0	Low risk	0.34	0.239	0.122	cibersort	CCGI
Macrophages M1	High risk	0.202	0.145	0.0748	cibersort	CCGI
Macrophages M1	Low risk	0.266	0.169	0.0748	cibersort	CCGI
Macrophages M2	High risk	0.216	0.115	0.0748	cibersort	CCGI
Macrophages M2	Low risk	0.27	0.143	0.0748	cibersort	CCGI
Mast cells activated	High risk	0.103	0.119	0.0318	cibersort	CCGI
Mast cells activated	Low risk	0.055	0.078	0.0318	cibersort	CCGI
Mast cells resting	High risk	0.038	0.058	0.000232	cibersort	CCGI
Mast cells resting	Low risk	0.108	0.111	0.000232	cibersort	CCGI
Monocytes	High risk	0.017	0.035	0.0748	cibersort	CCGI
Monocytes	Low risk	0.025	0.027	0.0748	cibersort	CCGI
NK cells activated	High risk	0.024	0.051	0.0748	cibersort	CCGI
NK cells activated	Low risk	0.038	0.059	0.0748	cibersort	CCGI
NK cells resting	High risk	0.122	0.086	0.32	cibersort	CCGI
NK cells resting	Low risk	0.127	0.144	0.32	cibersort	CCGI
Neutrophils	High risk	0.137	0.178	0.529	cibersort	CCGI
Neutrophils	Low risk	0.15	0.216	0.529	cibersort	CCGI
Plasma cells	High risk	0.154	0.147	0.000323	cibersort	CCGI
Plasma cells	Low risk	0.364	0.361	0.000323	cibersort	CCGI
T cells CD4 memory activated	High risk	0.078	0.089	0.0136	cibersort	CCGI
T cells CD4 memory activated	Low risk	0.128	0.118	0.0136	cibersort	CCGI
T cells CD4 memory resting	High risk	0.324	0.196	0.208	cibersort	CCGI
T cells CD4 memory resting	Low risk	0.284	0.227	0.208	cibersort	CCGI
T cells CD4 naive	High risk	0.002	0.009	0.185	cibersort	CCGI
T cells CD4 naive	Low risk	0	0.003	0.185	cibersort	CCGI
T cells CD8	High risk	0.275	0.225	0.000383	cibersort	CCGI
T cells CD8	Low risk	0.454	0.281	0.000383	cibersort	CCGI
T cells follicular helper	High risk	0.099	0.086	0.00086	cibersort	CCGI
T cells follicular helper	Low risk	0.17	0.114	0.00086	cibersort	CCGI
T cells gamma delta	High risk	0.002	0.008	0.33	cibersort	CCGI
T cells gamma delta	Low risk	0.017	0.057	0.33	cibersort	CCGI
T cells regulatory (Tregs)	High risk	0.143	0.11	1.05e-05	cibersort	CCGI
T cells regulatory (Tregs)	Low risk	0.305	0.172	1.05e-05	cibersort	CCGI
B.cells	High risk	0.006	0.004	9.52e-06	quantiseq	CESC
B.cells	Low risk	0.009	0.006	9.52e-06	quantiseq	CESC
Dendritic.cells	High risk	0.011	0.017	0.343	quantiseq	CESC
Dendritic.cells	Low risk	0.007	0.011	0.343	quantiseq	CESC
Macrophages.M1	High risk	0.043	0.041	0.00281	quantiseq	CESC
Macrophages.M1	Low risk	0.028	0.022	0.00281	quantiseq	CESC
Macrophages.M2	High risk	0.025	0.02	4.14e-12	quantiseq	CESC
Macrophages.M2	Low risk	0.046	0.026	4.14e-12	quantiseq	CESC
Monocytes	High risk	0.001	0.005	0.256	quantiseq	CESC
Monocytes	Low risk	0.001	0.003	0.256	quantiseq	CESC
NK.cells	High risk	0.021	0.01	0.871	quantiseq	CESC
NK.cells	Low risk	0.023	0.017	0.871	quantiseq	CESC
Neutrophils	High risk	0.03	0.026	0.0843	quantiseq	CESC
Neutrophils	Low risk	0.023	0.017	0.0843	quantiseq	CESC
T.cells.CD4	High risk	0.002	0.006	0.343	quantiseq	CESC
T.cells.CD4	Low risk	0.001	0.006	0.343	quantiseq	CESC
T.cells.CD8	High risk	0.014	0.03	2.18e-09	quantiseq	CESC
T.cells.CD8	Low risk	0.031	0.043	2.18e-09	quantiseq	CESC
Tregs	High risk	0.013	0.01	2.38e-08	quantiseq	CESC
Tregs	Low risk	0.024	0.017	2.38e-08	quantiseq	CESC
B.cells	High risk	0.007	0.007	0.00232	quantiseq	CGCI
B.cells	Low risk	0.011	0.007	0.00232	quantiseq	CGCI
Dendritic.cells	High risk	0.018	0.037	0.179	quantiseq	CGCI
Dendritic.cells	Low risk	0.01	0.014	0.179	quantiseq	CGCI
Macrophages.M1	High risk	0.042	0.035	0.208	quantiseq	CGCI
Macrophages.M1	Low risk	0.032	0.024	0.208	quantiseq	CGCI
Macrophages.M2	High risk	0.026	0.015	0.0943	quantiseq	CGCI
Macrophages.M2	Low risk	0.035	0.022	0.0943	quantiseq	CGCI
Monocytes	High risk	0.001	0.005	0.98	quantiseq	CGCI
Monocytes	Low risk	0	0.001	0.98	quantiseq	CGCI
NK.cells	High risk	0.021	0.011	0.98	quantiseq	CGCI
NK.cells	Low risk	0.022	0.012	0.98	quantiseq	CGCI
Neutrophils	High risk	0.049	0.036	0.24	quantiseq	CGCI
Neutrophils	Low risk	0.038	0.02	0.24	quantiseq	CGCI
T.cells.CD4	High risk	0.001	0.005	0.98	quantiseq	CGCI
T.cells.CD4	Low risk	0.002	0.006	0.98	quantiseq	CGCI
T.cells.CD8	High risk	0.012	0.021	0.174	quantiseq	CGCI
T.cells.CD8	Low risk	0.014	0.015	0.174	quantiseq	CGCI
Tregs	High risk	0.02	0.014	0.0028	quantiseq	CGCI
Tregs	Low risk	0.03	0.016	0.0028	quantiseq	CGCI
B cell	High risk	0.025	0.035	2.55e-14	xcell	CESC
B cell	Low risk	0.074	0.072	2.55e-14	xcell	CESC
B cell memory	High risk	0.002	0.007	1.28e-08	xcell	CESC
B cell memory	Low risk	0.013	0.024	1.28e-08	xcell	CESC
B cell naive	High risk	0.001	0.002	0.242	xcell	CESC
B cell naive	Low risk	0.002	0.005	0.242	xcell	CESC
B cell plasma	High risk	0.012	0.013	9.03e-06	xcell	CESC
B cell plasma	Low risk	0.02	0.019	9.03e-06	xcell	CESC
Cancer associated fibroblast	High risk	0.029	0.053	0.0269	xcell	CESC
Cancer associated fibroblast	Low risk	0.032	0.038	0.0269	xcell	CESC
Class-switched memory B cell	High risk	0.019	0.018	1.57e-11	xcell	CESC
Class-switched memory B cell	Low risk	0.038	0.026	1.57e-11	xcell	CESC
Common lymphoid progenitor	High risk	0.014	0.01	0.828	xcell	CESC
Common lymphoid progenitor	Low risk	0.014	0.011	0.828	xcell	CESC
Common myeloid progenitor	High risk	0.001	0.002	0.667	xcell	CESC
Common myeloid progenitor	Low risk	0.001	0.002	0.667	xcell	CESC
Endothelial cell	High risk	0.024	0.036	0.0512	xcell	CESC
Endothelial cell	Low risk	0.014	0.019	0.0512	xcell	CESC
Eosinophil	High risk	0.001	0.003	0.787	xcell	CESC
Eosinophil	Low risk	0.001	0.003	0.787	xcell	CESC
Granulocyte-monocyte progenitor	High risk	0.005	0.011	0.224	xcell	CESC
Granulocyte-monocyte progenitor	Low risk	0.004	0.01	0.224	xcell	CESC
Hematopoietic stem cell	High risk	0.052	0.061	0.0106	xcell	CESC
Hematopoietic stem cell	Low risk	0.059	0.053	0.0106	xcell	CESC
Macrophage	High risk	0.019	0.026	2.97e-06	xcell	CESC
Macrophage	Low risk	0.039	0.043	2.97e-06	xcell	CESC
Macrophage M1	High risk	0.02	0.023	3.65e-06	xcell	CESC
Macrophage M1	Low risk	0.036	0.034	3.65e-06	xcell	CESC
Macrophage M2	High risk	0.01	0.012	0.000127	xcell	CESC
Macrophage M2	Low risk	0.016	0.015	0.000127	xcell	CESC
Mast cell	High risk	0.004	0.004	0.0258	xcell	CESC
Mast cell	Low risk	0.005	0.004	0.0258	xcell	CESC
Monocyte	High risk	0.011	0.018	0.545	xcell	CESC
Monocyte	Low risk	0.014	0.022	0.545	xcell	CESC
Myeloid dendritic cell	High risk	0.015	0.016	1.26e-13	xcell	CESC
Myeloid dendritic cell	Low risk	0.04	0.035	1.26e-13	xcell	CESC
Myeloid dendritic cell activated	High risk	0.099	0.086	3.63e-13	xcell	CESC
Myeloid dendritic cell activated	Low risk	0.217	0.133	3.63e-13	xcell	CESC
NK cell	High risk	0.004	0.008	0.212	xcell	CESC
NK cell	Low risk	0.008	0.018	0.212	xcell	CESC
Neutrophil	High risk	0.003	0.007	0.0112	xcell	CESC
Neutrophil	Low risk	0.001	0.003	0.0112	xcell	CESC
Plasmacytoid dendritic cell	High risk	0.032	0.033	9.62e-06	xcell	CESC
Plasmacytoid dendritic cell	Low risk	0.058	0.053	9.62e-06	xcell	CESC
T cell CD4+ (non-regulatory)	High risk	0.001	0.003	0.0128	xcell	CESC
T cell CD4+ (non-regulatory)	Low risk	0.006	0.015	0.0128	xcell	CESC
T cell CD4+ Th1	High risk	0.028	0.032	0.00633	xcell	CESC
T cell CD4+ Th1	Low risk	0.042	0.042	0.00633	xcell	CESC
T cell CD4+ Th2	High risk	0.042	0.036	0.0138	xcell	CESC
T cell CD4+ Th2	Low risk	0.031	0.029	0.0138	xcell	CESC
T cell CD4+ central memory	High risk	0.005	0.011	0.243	xcell	CESC
T cell CD4+ central memory	Low risk	0.008	0.014	0.243	xcell	CESC
T cell CD4+ effector memory	High risk	0.035	0.026	3.99e-08	xcell	CESC
T cell CD4+ effector memory	Low risk	0.056	0.033	3.99e-08	xcell	CESC
T cell CD4+ memory	High risk	0.003	0.005	0.0512	xcell	CESC
T cell CD4+ memory	Low risk	0.009	0.02	0.0512	xcell	CESC
T cell CD4+ naive	High risk	0.004	0.012	7.45e-06	xcell	CESC
T cell CD4+ naive	Low risk	0.017	0.028	7.45e-06	xcell	CESC
T cell CD8+	High risk	0.019	0.031	1.01e-10	xcell	CESC
T cell CD8+	Low risk	0.054	0.061	1.01e-10	xcell	CESC
T cell CD8+ central memory	High risk	0.031	0.04	1.57e-11	xcell	CESC
T cell CD8+ central memory	Low risk	0.079	0.085	1.57e-11	xcell	CESC
T cell CD8+ effector memory	High risk	0.011	0.024	3.62e-08	xcell	CESC
T cell CD8+ effector memory	Low risk	0.034	0.045	3.62e-08	xcell	CESC
T cell CD8+ naive	High risk	0.008	0.008	0.246	xcell	CESC
T cell CD8+ naive	Low risk	0.009	0.008	0.246	xcell	CESC
T cell NK	High risk	0.025	0.025	0.169	xcell	CESC
T cell NK	Low risk	0.031	0.027	0.169	xcell	CESC
T cell gamma delta	High risk	0.007	0.009	2.59e-08	xcell	CESC
T cell gamma delta	Low risk	0.017	0.016	2.59e-08	xcell	CESC
T cell regulatory (Tregs)	High risk	0.008	0.013	0.00143	xcell	CESC
T cell regulatory (Tregs)	Low risk	0.017	0.027	0.00143	xcell	CESC
immune score	High risk	0.068	0.067	1.13e-12	xcell	CESC
immune score	Low risk	0.162	0.142	1.13e-12	xcell	CESC
microenvironment score	High risk	0.097	0.078	5.38e-10	xcell	CESC
microenvironment score	Low risk	0.186	0.147	5.38e-10	xcell	CESC
stroma score	High risk	0.028	0.041	0.776	xcell	CESC
stroma score	Low risk	0.024	0.025	0.776	xcell	CESC
B cell	High risk	0.028	0.033	4.46e-06	xcell	CGCI
B cell	Low risk	0.074	0.059	4.46e-06	xcell	CGCI
B cell memory	High risk	0.002	0.006	0.000218	xcell	CGCI
B cell memory	Low risk	0.009	0.015	0.000218	xcell	CGCI
B cell naive	High risk	0.002	0.004	0.815	xcell	CGCI
B cell naive	Low risk	0.002	0.003	0.815	xcell	CGCI
B cell plasma	High risk	0.01	0.009	0.0018	xcell	CGCI
B cell plasma	Low risk	0.023	0.025	0.0018	xcell	CGCI
Cancer associated fibroblast	High risk	0.057	0.044	0.564	xcell	CGCI
Cancer associated fibroblast	Low risk	0.067	0.057	0.564	xcell	CGCI
Class-switched memory B cell	High risk	0.017	0.017	0.000218	xcell	CGCI
Class-switched memory B cell	Low risk	0.034	0.025	0.000218	xcell	CGCI
Common lymphoid progenitor	High risk	0.015	0.02	0.564	xcell	CGCI
Common lymphoid progenitor	Low risk	0.019	0.02	0.564	xcell	CGCI
Common myeloid progenitor	High risk	0.001	0.002	0.437	xcell	CGCI
Common myeloid progenitor	Low risk	0.001	0.003	0.437	xcell	CGCI
Endothelial cell	High risk	0.055	0.055	0.205	xcell	CGCI
Endothelial cell	Low risk	0.042	0.039	0.205	xcell	CGCI
Eosinophil	High risk	0.004	0.009	0.245	xcell	CGCI
Eosinophil	Low risk	0.003	0.006	0.245	xcell	CGCI
Granulocyte-monocyte progenitor	High risk	0.004	0.015	0.205	xcell	CGCI
Granulocyte-monocyte progenitor	Low risk	0.007	0.017	0.205	xcell	CGCI
Hematopoietic stem cell	High risk	0.036	0.043	0.0579	xcell	CGCI
Hematopoietic stem cell	Low risk	0.056	0.059	0.0579	xcell	CGCI
Macrophage	High risk	0.037	0.034	0.226	xcell	CGCI
Macrophage	Low risk	0.048	0.041	0.226	xcell	CGCI
Macrophage M1	High risk	0.036	0.031	0.139	xcell	CGCI
Macrophage M1	Low risk	0.048	0.037	0.139	xcell	CGCI
Macrophage M2	High risk	0.008	0.008	0.347	xcell	CGCI
Macrophage M2	Low risk	0.011	0.012	0.347	xcell	CGCI
Mast cell	High risk	0.005	0.006	0.114	xcell	CGCI
Mast cell	Low risk	0.008	0.007	0.114	xcell	CGCI
Monocyte	High risk	0.039	0.04	0.689	xcell	CGCI
Monocyte	Low risk	0.04	0.049	0.689	xcell	CGCI
Myeloid dendritic cell	High risk	0.017	0.018	0.000199	xcell	CGCI
Myeloid dendritic cell	Low risk	0.038	0.035	0.000199	xcell	CGCI
Myeloid dendritic cell activated	High risk	0.303	0.158	0.000634	xcell	CGCI
Myeloid dendritic cell activated	Low risk	0.43	0.168	0.000634	xcell	CGCI
NK cell	High risk	0.002	0.006	0.543	xcell	CGCI
NK cell	Low risk	0.003	0.007	0.543	xcell	CGCI
Neutrophil	High risk	0.01	0.024	0.747	xcell	CGCI
Neutrophil	Low risk	0.012	0.027	0.747	xcell	CGCI
Plasmacytoid dendritic cell	High risk	0.022	0.022	0.119	xcell	CGCI
Plasmacytoid dendritic cell	Low risk	0.033	0.032	0.119	xcell	CGCI
T cell CD4+ (non-regulatory)	High risk	0.001	0.003	0.245	xcell	CGCI
T cell CD4+ (non-regulatory)	Low risk	0.006	0.01	0.245	xcell	CGCI
T cell CD4+ Th1	High risk	0.035	0.029	0.341	xcell	CGCI
T cell CD4+ Th1	Low risk	0.042	0.032	0.341	xcell	CGCI
T cell CD4+ Th2	High risk	0.05	0.05	0.579	xcell	CGCI
T cell CD4+ Th2	Low risk	0.043	0.041	0.579	xcell	CGCI
T cell CD4+ central memory	High risk	0.012	0.014	0.644	xcell	CGCI
T cell CD4+ central memory	Low risk	0.017	0.02	0.644	xcell	CGCI
T cell CD4+ effector memory	High risk	0.023	0.023	0.109	xcell	CGCI
T cell CD4+ effector memory	Low risk	0.035	0.028	0.109	xcell	CGCI
T cell CD4+ memory	High risk	0.003	0.005	0.0398	xcell	CGCI
T cell CD4+ memory	Low risk	0.008	0.013	0.0398	xcell	CGCI
T cell CD4+ naive	High risk	0.003	0.008	0.01	xcell	CGCI
T cell CD4+ naive	Low risk	0.014	0.02	0.01	xcell	CGCI
T cell CD8+	High risk	0.011	0.021	0.00222	xcell	CGCI
T cell CD8+	Low risk	0.026	0.034	0.00222	xcell	CGCI
T cell CD8+ central memory	High risk	0.021	0.03	0.000199	xcell	CGCI
T cell CD8+ central memory	Low risk	0.05	0.049	0.000199	xcell	CGCI
T cell CD8+ effector memory	High risk	0.01	0.019	0.16	xcell	CGCI
T cell CD8+ effector memory	Low risk	0.016	0.024	0.16	xcell	CGCI
T cell CD8+ naive	High risk	0.008	0.008	0.16	xcell	CGCI
T cell CD8+ naive	Low risk	0.01	0.008	0.16	xcell	CGCI
T cell NK	High risk	0.034	0.036	0.16	xcell	CGCI
T cell NK	Low risk	0.021	0.023	0.16	xcell	CGCI
T cell gamma delta	High risk	0	0	0.00378	xcell	CGCI
T cell gamma delta	Low risk	0.002	0.003	0.00378	xcell	CGCI
T cell regulatory (Tregs)	High risk	0.012	0.016	0.195	xcell	CGCI
T cell regulatory (Tregs)	Low risk	0.018	0.024	0.195	xcell	CGCI
immune score	High risk	0.103	0.077	0.00222	xcell	CGCI
immune score	Low risk	0.172	0.122	0.00222	xcell	CGCI
microenvironment score	High risk	0.16	0.095	0.0263	xcell	CGCI
microenvironment score	Low risk	0.228	0.149	0.0263	xcell	CGCI
stroma score	High risk	0.057	0.04	0.711	xcell	CGCI
stroma score	Low risk	0.055	0.041	0.711	xcell	CGCI
B cell	High risk	0.394	1.421	3.06e-10	MCP_counter	CESC
B cell	Low risk	1.58	1.501	3.06e-10	MCP_counter	CESC
Cancer associated fibroblast	High risk	6.498	1.382	0.0419	MCP_counter	CESC
Cancer associated fibroblast	Low risk	6.176	1.28	0.0419	MCP_counter	CESC
Endothelial cell	High risk	2.265	0.737	0.00805	MCP_counter	CESC
Endothelial cell	Low risk	2.036	0.604	0.00805	MCP_counter	CESC
Macrophage/Monocyte	High risk	2.85	1.064	2.99e-06	MCP_counter	CESC
Macrophage/Monocyte	Low risk	3.493	1.125	2.99e-06	MCP_counter	CESC
Monocyte	High risk	2.85	1.064	2.99e-06	MCP_counter	CESC
Monocyte	Low risk	3.493	1.125	2.99e-06	MCP_counter	CESC
Myeloid dendritic cell	High risk	0.096	1.669	1.89e-12	MCP_counter	CESC
Myeloid dendritic cell	Low risk	1.588	1.333	1.89e-12	MCP_counter	CESC
NK cell	High risk	-2.536	1.399	0.000159	MCP_counter	CESC
NK cell	Low risk	-1.88	1.343	0.000159	MCP_counter	CESC
Neutrophil	High risk	1.566	0.924	0.338	MCP_counter	CESC
Neutrophil	Low risk	1.46	0.69	0.338	MCP_counter	CESC
T cell	High risk	0.612	1.064	6.66e-14	MCP_counter	CESC
T cell	Low risk	1.663	1.079	6.66e-14	MCP_counter	CESC
T cell CD8+	High risk	1.045	2.169	2.77e-10	MCP_counter	CESC
T cell CD8+	Low risk	2.472	1.69	2.77e-10	MCP_counter	CESC
cytotoxicity score	High risk	-0.911	1.203	3.19e-06	MCP_counter	CESC
cytotoxicity score	Low risk	-0.179	1.284	3.19e-06	MCP_counter	CESC
B cell	High risk	0.415	1.463	1.55e-06	MCP_counter	CGCI
B cell	Low risk	2.017	1.51	1.55e-06	MCP_counter	CGCI
Cancer associated fibroblast	High risk	6.92	1.048	0.455	MCP_counter	CGCI
Cancer associated fibroblast	Low risk	6.749	1.225	0.455	MCP_counter	CGCI
Endothelial cell	High risk	2.904	0.721	0.252	MCP_counter	CGCI
Endothelial cell	Low risk	2.765	0.623	0.252	MCP_counter	CGCI
Macrophage/Monocyte	High risk	3.334	1.044	0.243	MCP_counter	CGCI
Macrophage/Monocyte	Low risk	3.631	0.886	0.243	MCP_counter	CGCI
Monocyte	High risk	3.334	1.044	0.243	MCP_counter	CGCI
Monocyte	Low risk	3.631	0.886	0.243	MCP_counter	CGCI
Myeloid dendritic cell	High risk	0.359	1.317	8.41e-06	MCP_counter	CGCI
Myeloid dendritic cell	Low risk	1.553	1.276	8.41e-06	MCP_counter	CGCI
NK cell	High risk	-1.244	1.109	0.012	MCP_counter	CGCI
NK cell	Low risk	-0.652	0.989	0.012	MCP_counter	CGCI
Neutrophil	High risk	2.783	1.081	0.647	MCP_counter	CGCI
Neutrophil	Low risk	2.759	0.969	0.647	MCP_counter	CGCI
T cell	High risk	0.752	1.154	1.55e-06	MCP_counter	CGCI
T cell	Low risk	1.729	0.904	1.55e-06	MCP_counter	CGCI
T cell CD8+	High risk	0.999	2.013	0.012	MCP_counter	CGCI
T cell CD8+	Low risk	1.571	1.473	0.012	MCP_counter	CGCI
cytotoxicity score	High risk	1.835	1.335	0.00626	MCP_counter	CGCI
cytotoxicity score	Low risk	2.53	1.163	0.00626	MCP_counter	CGCI

## Sheet: Table S7
Table S7: Summary statistics of expression of immune gene among the risk groups defined by the inflammation score on the CESC dataset.
Gene	Group	Value	P_adj	Dataset
PD1	High risk	0.628	5.24e-10	CESC
PD1	Low risk	1.885	5.24e-10	CESC
PD-L1	High risk	2.962	0.00405	CESC
PD-L1	Low risk	3.666	0.00405	CESC
CTLA4	High risk	0.819	3.2e-10	CESC
CTLA4	Low risk	1.997	3.2e-10	CESC
LAG3	High risk	2.457	6.32e-09	CESC
LAG3	Low risk	3.647	6.32e-09	CESC
HLA-A	High risk	9.955	8.23e-07	CESC
HLA-A	Low risk	10.727	8.23e-07	CESC
HLA-B	High risk	10.576	1.64e-06	CESC
HLA-B	Low risk	11.356	1.64e-06	CESC
HLA-C	High risk	10.046	5.69e-05	CESC
HLA-C	Low risk	10.623	5.69e-05	CESC
HLA-DPA1	High risk	6.781	8.96e-09	CESC
HLA-DPA1	Low risk	7.983	8.96e-09	CESC
HLA-DPB1	High risk	6.447	1.84e-12	CESC
HLA-DPB1	Low risk	7.822	1.84e-12	CESC
HLA-DPB2	High risk	-1.323	7.24e-08	CESC
HLA-DPB2	Low risk	0.125	7.24e-08	CESC
HLA-DQA1	High risk	5.429	1.62e-09	CESC
HLA-DQA1	Low risk	6.793	1.62e-09	CESC
HLA-DQA2	High risk	2.836	4.28e-08	CESC
HLA-DQA2	Low risk	4.366	4.28e-08	CESC
HLA-DQB1	High risk	5.71	4.96e-06	CESC
HLA-DQB1	Low risk	6.725	4.96e-06	CESC
HLA-DQB2	High risk	3.055	5.25e-08	CESC
HLA-DQB2	Low risk	4.348	5.25e-08	CESC
HLA-DRA	High risk	8.538	5.63e-09	CESC
HLA-DRA	Low risk	9.731	5.63e-09	CESC
HLA-DRB1	High risk	7.755	9.92e-09	CESC
HLA-DRB1	Low risk	8.957	9.92e-09	CESC
HLA-DRB5	High risk	5.962	8.96e-09	CESC
HLA-DRB5	Low risk	7.227	8.96e-09	CESC

## Sheet: Table S8
Table S8: Summary statistics of GSEA between the risk groups defined by the inflammation score on the CESC and CGCI datasets.
Dataset	Pathway	P_adj	log2err	ES	NES	Size	LeadingEdge
CESC	EPITHELIAL_MESENCHYMAL_TRANSITION	2.15e-25	1.35	0.55	4.774	116	ITGA5|ITGB1|LOXL2|LAMC1|CALU|VEGFA|COL4A1|SERPINH1|FBN2|COL4A2|AREG|CXCL8|PVR|COL12A1|SERPINE2|TPM1|PLOD2|LAMA1|INHBA|FERMT2|FN1|FSTL3|COL5A1|MATN3|PLOD1|FSTL1|TGFBI|MMP1|RHOB|LAMC2|IL6|NT5E|HTRA1|THBS1|MMP3|LAMA3|ADAM12|PTHLH|COPA|PTX3|CALD1|NID2|DST|SERPINE1|PLOD3|FAP|PPIB|TNFRSF11B|CDH2|COL11A1|PMEPA1|BASP1|MFAP5|FOXC2|ITGB3|VEGFC|COL5A2|TIMP3|TPM2|BMP1|COLGALT1|BDNF|CAP2|TNFRSF12A|COL5A3
CESC	MYC_TARGETS_V1	3.2e-18	1.133	0.54	4.201	85	TCP1|LDHA|DDX18|HSP90AB1|HSPD1|CCT2|CCT5|DDX21|SRPK1|ODC1|KPNB1|PGK1|SSB|SYNCRIP|AIMP2|CCT4|EIF3J|IARS1|G3BP1|NPM1|UBE2E1|EIF4H|EIF4G2|NOLC1|NCBP1|RAD23B|PABPC1|PCBP1|CANX|CAD|SRSF1|RAN|VDAC1|ABCE1|XPOT|CTPS1|CCT7|HNRNPC|YWHAQ|PSMD14|DHX15|HDAC2|EIF2S1|EIF4A1|XPO1|PSMC6|COPS5|PWP1|GNL3|GSPT1|SET|CCT3|RSL1D1|PSMA6|C1QBP|KPNA2
CESC	UNFOLDED_PROTEIN_RESPONSE	3.93e-13	0.955	0.592	3.801	47	SLC7A5|VEGFA|PDIA6|SHC1|HYOU1|FKBP14|TARS1|ERO1A|STC2|NFYA|HSPA5|PAIP1|DDIT4|DDX10|IGFBP1|IARS1|KIF5B|NPM1|PDIA5|NOLC1|EDEM1|KDELR3|HSP90B1|XPOT|YWHAZ|DCTN1|EIF2S1|EIF4A1|ALDH18A1|DNAJC3|NABP1|NOP14|MTHFD2|TUBB2A|LSM1|SEC31A|HSPA9|SEC11A|EDC4|SRPRA
CESC	MTORC1_SIGNALING	8.88e-15	1.028	0.452	3.8	104	P4HA1|ACLY|SLC7A5|LDHA|SERPINH1|GAPDH|HSPD1|CCT6A|STIP1|PLOD2|STC1|PDK1|ACSL3|PSME3|ERO1A|CTH|ELOVL5|PGK1|RAB1A|TFRC|AK4|PSMD12|NAMPT|HSPA5|HK2|ACACA|DDIT4|ACTR2|HMGCR|PGM1|TES|HMGCS1|SCD|ACTR3|TCEA1|SLC7A11|DHCR7|CYP51A1|EDEM1|CANX|M6PR|YKT6|PNO1|ATP2A2|GBE1|BCAT1|HSP90B1|ALDOA|PNP|BUB1|PSMD14|MLLT11|FADS1|PSMC6|MTHFD2L|STARD4|COPS5
CESC	HYPOXIA	1.05e-13	0.976	0.47	3.737	90	P4HA1|LDHA|VEGFA|GAPDH|IER3|STC1|PDK1|COL5A1|NEDD4L|TGFBI|ERO1A|IL6|PGK1|ERRFI1|PDGFB|F3|STC2|MYH9|AK4|WSB1|HSPA5|CAV1|HK2|DDIT4|SERPINE1|P4HA2|IGFBP1|PGM1|CAVIN1|TES|ZNF292|CAVIN3|PFKFB3|KLF7|SCARB1|GBE1|KDELR3|ALDOA|KDM3A|NOCT|PPP1R3C|PRKCA|IRS2|PAM|CHST3|INHA|NDST1|PFKP
CESC	GLYCOLYSIS	3.71e-10	0.839	0.399	3.318	97	P4HA1|LDHA|VEGFA|IER3|PLOD2|STC1|COL5A1|PMM2|PLOD1|TGFBI|ERO1A|CTH|PGK1|NT5E|STC2|AK4|HSPA5|HK2|SLC16A3|HOMER1|DDIT4|CHPF|P4HA2|ZNF292|PKP2|B4GALT1|TGFA|PGAM1|SLC25A13|KDELR3|FKBP4|ALDOA|MET|IRS2|EXT2|COG2|PAM|GLCE|CHPF2|PKM|RARS1|PFKP|AGRN|AURKA|ENO1|ARTN|PPFIA4|CITED2|TPBG|B4GALT2|PYGL|SOX9|VCAN|CLN6|EXT1|ARPP19|TPI1|CACNA1H|PC|RPE|QSOX1
CESC	PROTEIN_SECRETION	6.4e-08	0.748	0.53	3.213	38	TMED2|IGF2R|CLTC|NAPG|BNIP3|DNM1L|COPB1|DST|LMAN1|TMED10|ARCN1|ADAM10|AP2B1|M6PR|YKT6|MAPK1|GOLGA4|ATP1A1|COG2|PAM|TOM1L1|USO1|STX7|AP3S1|STAM|SCAMP1|SEC31A|TMX1
CESC	MYC_TARGETS_V2	3.02e-07	0.705	0.589	3.115	26	DDX18|HSPD1|SLC19A1|WDR43|NOP2|AIMP2|HK2|NPM1|PRMT3|NOLC1|MYBBP1A|UTP20|WDR74|BYSL|GNL3|TMEM97|RABEPK|NIP7|CBX3|TFB2M|CDK4|MYC|TCOF1
CESC	ANGIOGENESIS	4.53e-06	0.644	0.638	2.953	18	VEGFA|STC1|PTK2|FSTL1|APP|VAV2|PDGFA|COL5A2|SERPINA5|PF4|JAG2|NRP1|POSTN|ITGAV|VCAN
CESC	MITOTIC_SPINDLE	1.28e-07	0.734	0.378	2.923	83	TRIO|SPTBN1|CDC27|PXN|LATS1|ARHGAP29|MYH9|MYH10|FARP1|VCL|ROCK1|ITSN1|ABL1|DST|DYNC1H1|ARHGDIA|WASF1|KIF5B|LRPPRC|KIF3C|RHOF|FLNB|ANLN|CKAP5|RALBP1|ARHGEF7|KIF23|BCAR1|CLASP1|BUB1|FSCN1|ARHGAP5|RASA1|FGD6|CDC42BPA|INCENP|ARHGEF2|TTK|CD2AP|AURKA|SPTAN1
CESC	ANDROGEN_RESPONSE	7.5e-07	0.69	0.493	2.885	35	MAP7|ACTN1|PGM3|ACSL3|ELOVL5|CDK6|LMAN1|SLC38A2|HMGCR|ZBTB10|HMGCS1|SCD|B4GALT1|PMEPA1|ADAMTS1|AKT1|FADS1|PTPN21|CCND1|BMPR1B|ITGAV|AKAP12|ANKH|PDLIM5|IDI1|CDC14B|CENPN
CESC	TGF_BETA_SIGNALING	5.89e-06	0.627	0.527	2.856	28	SPTBN1|SLC20A1|TGFBR1|BMP2|THBS1|CTNNB1|SERPINE1|SMURF2|MAP3K7|PMEPA1|KLF10|FURIN|NOG|NCOR2|ACVR1|SKI|ID3|SMAD6|RAB31|BCAR3|SMAD7|HIPK2|TGFB1
CESC	UV_RESPONSE_DN	2.37e-06	0.659	0.393	2.799	63	LAMC1|ATP2B1|F3|APBB2|IGF1R|PHF3|CAV1|PTPRM|SERPINE1|SLC7A1|MTA1|COL11A1|VAV2|MMP16|ITGB3|FHL2|MAPK14|COL5A2|MET|BDNF|PRKCA|CAP2|MAP1B|EFEMP1|CDC42BPA|SCAF8|PTPN21|NRP1|PTGFR|TFPI|CITED2|CCN1|COL1A1|IRS1|PDLIM5|FZD2|LDLR|SCHIP1|MYC|SMAD7|NEK7|CDK13|COL1A2|LTBP1|HAS2|SYNJ2|ABCC1
CESC	G2M_CHECKPOINT	1.05e-05	0.611	0.332	2.544	80	SLC7A5|MAP3K20|CDC27|ODC1|KPNB1|SYNCRIP|E2F3|PRMT5|ABL1|CCNT1|SLC7A1|KIF5B|TOP1|G3BP1|AMD1|CUL4A|HSPA8|HIF1A|NOLC1|RAD23B|SRSF1|KIF23|CBX1|MAPK14|SLC38A1|BUB1|HUS1|XPO1|SLC12A2|INCENP|CCND1|GSPT1|TTK|AURKA|ODF2|KPNA2|NUP98|CDC6|NCL|SMARCC1|CDC25A|CDK4|SQLE|ORC6|CUL5|MYC|RAD21|CASP8AP2
CESC	APICAL_JUNCTION	5.89e-06	0.627	0.321	2.51	86	ITGB1|CD276|MAP3K20|ACTN1|SHC1|PTK2|AMIGO2|TGFBI|LAMC2|ADAM9|MYH9|CERCAM|MYH10|LAMA3|VCL|CAP1|MPZL1|ADAMTS5|FLNC|RHOF|TNFRSF11B|ACTC1|B4GALT1|VAV2|MAPK14|COL17A1|ITGA3|BMP1|PBX2|FSCN1|RASA1|CLDN6|CDH4|CDK8|LIMA1|PKD1|INPPL1|CLDN18|CDSN
CESC	TNFA_SIGNALING_VIA_NFKB	0.000109	0.557	0.275	2.257	95	VEGFA|AREG|ATP2B1|IER3|IL1B|INHBA|RHOB|IL6|F3|BMP2|PLK2|NAMPT|PTX3|CXCL2|PANX1|LIF|IL1A|SERPINE1|FJX1|ZBTB10|PHLDA1|TNFAIP6|CXCL3|B4GALT1|PMEPA1|PFKFB3|KLF10|RIPK2
CESC	UV_RESPONSE_UP	0.000802	0.498	0.31	2.208	63	AGO2|DDX21|STIP1|GAL|TARS1|RHOB|IL6|BMP2|TFRC|CXCL2|PPAT|AMD1|NUP58|GLS|FURIN|YKT6|FKBP4|ALDOA|E2F5|HSPA13|CCK|CDC5L|CLCN2|CA2|DNAJA1|TGFBRAP1|CYP1A1|GRPEL1|NR4A1|ATP6V1C1|EIF5|NKX2-5|ACAA1|CTSV
CESC	COAGULATION	0.00159	0.477	0.322	2.115	50	FN1|PRSS23|MMP1|ADAM9|DUSP6|PDGFB|F3|HTRA1|THBS1|MMP3|ARF4|PREP|SERPINE1|FURIN|ITGB3|KLF7|TIMP3|PF4|BMP1
CESC	APOPTOSIS	0.00159	0.477	0.28	2.037	70	EREG|IGF2R|SLC20A1|IER3|IL1B|PTK2|TGFB2|RHOB|IL6|CTH|BMP2|ROCK1|DNM1L|CTNNB1|CAV1|IL1A|APP|FEZ1
CESC	CHOLESTEROL_HOMEOSTASIS	0.00397	0.432	0.342	2.023	36	ERRFI1|CTNNB1|HMGCR|HMGCS1|SCD|DHCR7|FASN|CYP51A1|SEMA3B|ANTXR2|TNFRSF12A|STARD4|ATXN2|GPX8|LSS|TMEM97|FDPS|ALCAM|LDLR|SQLE|IDI1|ANXA5|CPEB2
CESC	ESTROGEN_RESPONSE_EARLY	0.00212	0.455	0.25	1.919	81	SLC7A5|AREG|PRSS23|SLC39A6|ELOVL5|STC2|IGF1R|FARP1|SYT12|SLC16A1|RHOBTB3|FLNB|B4GALT1|DHCR7|FASN|KLF10|SEMA3B|NCOR2|SCARB1|OPN3|FHL2|MYBBP1A|FKBP4|CYP26B1|WWC1
CESC	MYOGENESIS	0.00778	0.407	0.245	1.784	70	ITGB1|COL4A2|SMTN|CDH13|STC2|MYH9|ADAM12|PFKM|APP|SLN|SCD|ACTC1|KIFC3|TPM3|TPM2|PPP1R3C|NOS1|AGRN|PDLIM7|IGFBP7|MAPK12|SPTAN1|PPFIA4|FLII|COL1A1|PSEN2|COL6A2|MYO1C|MYLK|FDPS|CACNA1H|PC|SPARC|SCHIP1|MEF2D|NAV2|FST|TGFB1|DMD
CESC	ADIPOGENESIS	0.0102	0.407	0.232	1.779	79	ACLY|COL4A1|YWHAG|PHLDB1|APLP2|SLC19A1|ITSN1|DLAT|PGM1|BAZ2A|CAVIN1|SOWAHC|UBQLN1|GPAM|DHCR7|LAMA4|PFKFB3|SCARB1|PTCD3|GBE1|ALDOA|IDH3A|MAP4K3|CMBL|MRPL15|LPCAT3|NABP1|ESYT1|ACAA2|G3BP2
CESC	WNT_BETA_CATENIN_SIGNALING	0.0314	0.352	0.384	1.778	18	CSNK1E|CTNNB1|DLL1|NCOR2|ADAM17|NKD1|HDAC2|JAG2|SKP2|DKK1|PSEN2
CESC	KRAS_SIGNALING_DN	0.0314	0.352	-0.238	-1.615	68	IL12B|TCL1A|CD40LG|PDCD1|MAGIX|CACNA1F|MX1|RIBC2|KRT4|IFI44L|MYH7|CALML5|SIDT1|RSAD2|SLC12A3|CPEB3|CD80|CD207|SCGB1A1|IFNG|KRT15|YPEL1|C5|SELENOP|SLC25A23|IDUA|STAG3|FGFR3|PRODH|PDE6B|SLC29A3|TENT5C|DTNB|YBX2|MFSD6|FGGY|BARD1|KRT13|CCR8|GAMT
CESC	KRAS_SIGNALING_UP	0.0104	0.407	-0.244	-1.824	91	CD37|MAP4K1|IL2RG|IKZF1|CSF2RA|CTSS|ITGB2|IL10RA|LAPTM5|LCP1|LAT2|TNFRSF1B|IRF8|DOCK2|LY96|ADAMDEC1|PSMB8|FCER1G|GYPC|GADD45G|RABGAP1L|CXCL10|TRAF1|CXCR4|CMKLR1|C3AR1
CESC	IL2_STAT5_SIGNALING	6.34e-05	0.576	-0.307	-2.329	101	CD48|TLR7|BATF|CD79B|GBP4|CST7|IL10RA|CTLA4|SELP|GPR65|FLT3LG|TNFRSF4|IL3RA|LTB|FGL2|ICOS|DHRS3|TNFRSF1B|IRF8|SELL|CD86|RHOH|EOMES|CCR4|TNFSF10|CISH|RABGAP1L|IL2RB|CXCL10|TRAF1|GLIPR2|CAPG|RRAGD|TNFRSF9|ITGAE|TTC39B|TNFRSF18|GALM|ABCB1|IRF4
CESC	COMPLEMENT	7.14e-05	0.576	-0.311	-2.331	92	PRSS36|APOBEC3G|APOC1|WAS|CCL5|LCK|CTSS|CD40LG|ITGAM|GNGT2|APOBEC3F|C1QA|PSMB9|PIK3CG|GZMK|IRF1|CTSD|C1QC|FCER1G|IRF2|GZMA|SPOCK2|STX4|JAK2|PIK3R5|LCP2|F8|PLEK|DOCK10|IRF7|C2
CESC	INFLAMMATORY_RESPONSE	2.33e-06	0.659	-0.329	-2.571	109	CD48|CCR7|IL12B|CCL17|CX3CL1|CXCR6|SLAMF1|CCL5|RTP4|LCK|IL10RA|LTA|CYBB|C5AR1|IRF1|TNFRSF1B|CD69|GCH1|RGS1|SELL|CXCL9|EBI3|TNFSF10|GPR183|TLR1|CCL22|LAMP3|IL18RAP|KCNA3|IL2RB|CXCL10|PIK3R5|LCP2|MSR1|NMI|CMKLR1|TACR1|C3AR1|TLR3|TNFRSF9|IRF7|SEMA4D
CESC	INTERFERON_ALPHA_RESPONSE	1.05e-13	0.987	-0.526	-3.653	73	UBA7|CD74|RTP4|GBP4|PSMB9|IRF1|GBP2|CMPK2|PSMB8|PSME1|SELL|MX1|IRF2|PSME2|SLC25A28|HERC6|TRAFD1|IFI44L|ISG20|SAMD9L|UBE2L6|LAMP3|IFI35|IFI44|DHX58|CXCL10|NMI|IFI27|RSAD2|IRF7|MOV10|IFIH1|SP110|NUB1|OAS1|HLA-C|B2M|TXNIP|IRF9|BST2|LAP3|PARP9|IFIT3|PARP14|MVB12A|OASL|LPAR6|EPSTI1|CCRL2|IFI30|IL15
CESC	INTERFERON_GAMMA_RESPONSE	1.19e-20	1.213	-0.501	-4.132	133	SAMHD1|PTPN6|PSMB10|CCL5|CD74|IDO1|RTP4|GBP4|IL10RA|ZBP1|HLA-DQA1|NLRC5|SELP|HLA-DMA|PSMB9|FGL2|HLA-DRB1|IRF1|IRF8|CMPK2|CD69|VAMP5|PSMB8|PSME1|GCH1|GPR18|MX1|IRF2|PSME2|FCGR1A|CD86|SLC25A28|SLAMF7|HERC6|HLA-A|CXCL9|CIITA|IL18BP|TNFSF10|HLA-B|TRAFD1|IFI44L|ISG20|SAMD9L|GZMA|UBE2L6|IFI35|VAMP8|VCAM1|IFI44|CD38|DHX58|JAK2|KLRK1|IL2RB|CXCL10|LCP2|NMI|IFI27|CMKLR1|IRF5|MARCHF1|RSAD2|IRF7|IFIH1|SECTM1…
CESC	ALLOGRAFT_REJECTION	5.72e-25	1.334	-0.532	-4.407	136	CCL19|LY86|IL12B|CD2|PTPN6|CD3E|ZAP70|WAS|CXCR3|MAP4K1|PSMB10|ITGAL|CD3D|CCL5|CD74|IL2RG|CD8A|SIT1|HCLS1|IL16|TRAT1|LCK|CD96|IGSF6|CTSS|PRKCB|ITGB2|CD7|CD28|CCR5|CD4|CD40LG|CD3G|HLA-DRA|HLA-DQA1|CRTAM|HLA-DMB|GPR65|CD247|CCR2|SPI1|HLA-DMA|CD79A|LTB|CD8B|NCF4|IL12RB1|HLA-E|GBP2|IRF8|ITK|CD86|KLRD1|HLA-A|CXCL9|HLA-DOA|PTPRC|FGR|FASLG|IL2|TLR1|CCL22|GZMA|IL18RAP|JAK2|LY75|IL2RB|CXCL13|LCP2|CAPG|HLA-…
CGCI	EPITHELIAL_MESENCHYMAL_TRANSITION	7.3e-06	0.675	0.487	3.262	36	FBN2|LAMA1|ITGA5|PTX3|VEGFA|LAMC1|LOXL2|NT5E|TPM2|CAP2|FERMT2|THBS1|ITGB1|COL4A2|ITGB3|COL4A1|CALU|FN1|PLOD1|FSTL3|MMP1|TGFBI|CALD1|BASP1|IL6|SERPINE1|PLAUR|AREG|LGALS1|PVR|TFPI2|BDNF|PLOD3
CGCI	HYPOXIA	8.46e-06	0.659	0.45	3.115	40	P4HA1|STC1|INHA|SCARB1|SLC2A3|TES|VEGFA|ANKZF1|NEDD4L|PGM1|PDGFB|ZNF292|LDHA|PFKP|WSB1|IRS2|PNRC1|STC2|PDK1|TPBG|PPFIA4|TGFBI|NFIL3|AK4|GBE1|NOCT|IL6|SERPINE1|HDLBP|PLAUR|SDC2|CAVIN1
CGCI	GLYCOLYSIS	9.81e-06	0.659	0.54	3.025	25	SLC25A13|P4HA1|STC1|VEGFA|NT5E|PKP2|ANKZF1|CHPF|ZNF292|LDHA|PFKP|IRS2|STC2|TPBG|PPFIA4|PLOD1|TGFBI|AK4|SLC16A3|HDLBP|GLCE|SDC2
CGCI	MYC_TARGETS_V1	0.0003	0.557	0.583	2.689	16	SYNCRIP|HDAC2|SRPK1|DDX18|TCP1|ODC1|DDX21|LDHA|SSB|RPS10|CTPS1|EIF4A1|EIF3D|CCT2|HDDC2|KPNB1
CGCI	TNFA_SIGNALING_VIA_NFKB	0.0118	0.432	0.357	2.194	30	LIF|CCND1|FJX1|SLC2A3|PTX3|VEGFA|ATP2B1|TANK|IRS2|PNRC1|PLK2|NR4A1|NFIL3|CEBPB|CXCL2|IL6|SERPINE1|SLC2A6|PLAUR|CXCL3|AREG|PTPRE
CGCI	MYC_TARGETS_V2	0.00538	0.477	0.618	2.162	9	SLC19A1|DDX18|WDR43|BYSL|MYBBP1A|UTP20|RRP12|TMEM97|NOP2
CGCI	UNFOLDED_PROTEIN_RESPONSE	0.00934	0.455	0.582	2.116	10	VEGFA|PDIA6|STC2|PDIA5|ALDH18A1|SLC7A5|CEBPB|EIF4A1|KIF5B|NFYA
CGCI	MTORC1_SIGNALING	0.0136	0.432	0.357	2.036	26	P4HA1|STC1|ACLY|SLC2A3|TES|ACSL3|PGM1|LDHA|PDK1|BCAT1|SLC7A5|NFIL3|AK4|GBE1
CGCI	UV_RESPONSE_DN	0.0376	0.381	0.407	1.906	17	LAMC1|ATP2B1|CAP2|ITGB3|PTPRM|MAP1B|FHL2|TGFBR2|VAV2|SERPINE1|SCAF8|SDC2|PHF3|BDNF|SYNJ2
CGCI	MITOTIC_SPINDLE	0.0424	0.381	0.367	1.779	18	MYH10|LATS1|LRPPRC|ALS2|ARHGAP29|VCL|CDC27|PLEKHG2|CLASP1|PXN|KIF5B|RHOF|FARP1
CGCI	INTERFERON_ALPHA_RESPONSE	0.00199	0.498	-0.434	-2.367	27	RTP4|GBP2|UBA7|IRF2|GBP4|PSME1|LAMP3|CD74|IRF1|SAMD9L|TRAFD1|HERC6|PSMB9|SELL|B2M|OAS1|CMPK2|IFI44|PSME2|PARP9|TXNIP|PSMB8|MX1|IFI27|UBE2L6|IRF9
CGCI	INTERFERON_GAMMA_RESPONSE	3.29e-05	0.627	-0.403	-2.866	52	RTP4|CD38|ZBP1|BANK1|JAK2|SLAMF7|GCH1|PSMB10|IRF2|GBP6|TNFSF10|GBP4|PSME1|IL2RB|IRF4|CASP7|STAT4|CCL5|MX2|PTPN6|IDO1|IRF5|CD74|IRF1|SAMD9L|NLRC5|SAMHD1|TRAFD1|IL10RA|OAS2|HERC6|PSMB9|B2M|CMPK2|VAMP5|FGL2|IFI44|PSME2|XCL1|TXNIP|PSMB8|ITGB7|MX1|GZMA|APOL6|IFI27|UBE2L6|IRF9
CGCI	ALLOGRAFT_REJECTION	1.43e-08	0.814	-0.461	-3.489	63	MAP4K1|CD247|CCL22|CD40LG|CD79A|CD3E|CCL19|IL16|CXCR3|CD2|CD96|ITGAL|SIT1|TRAT1|CD28|IL2RG|JAK2|CD3D|GBP2|PRKCB|CRTAM|PSMB10|CTSS|ZAP70|CD7|LY86|CCR2|CD3G|CCR5|IL2RB|IRF4|ITK|IL12RB1|WAS|STAT4|CCL5|CXCL13|PTPN6|HCLS1|LTB|LCK|CD74
log2err：log2 of the stadard error of the ES
ES: enrichment score of pathways
NES: normalized enrichment score of patheays
Size: size of the geneset
LeadingEdge: top genes contributing to the ES

## Sheet: Table S9
Table S9: Summary statistics of single sample GSEA (ssGSEA) between the risk groups defined by the inflammation score on the CESC and CGCI datasets.
Geneset	logFC	AveExpr	t	adj.P.Val	B	Dataset
Hypoxia	-0.297	-0.000298	-5.988	3.13e-08	9.958	CESC
Angiogenic activity	-0.113	-0.00674	-3.96	0.000236	0.785	CESC
Mesenchymal-EMT	-0.124	0.0127	-2.805	0.00894	-2.932	CESC
Stemness	-0.074	9.82e-05	-2.063	0.05	-4.686	CESC
Tumorigenic cytokines	0.004	0.00658	0.083	0.934	-6.774	CESC
Hypoxia	-0.196	0.0069	-2.556	0.0296	-2.884	CGCI
Stemness	-0.153	-0.0109	-2.547	0.0296	-2.904	CGCI
Mesenchymal-EMT	-0.105	-0.00594	-1.505	0.224	-4.786	CGCI
Angiogenic activity	-0.063	0.00275	-1.001	0.398	-5.361	CGCI
Tumorigenic cytokines	-0.036	0.00988	-0.508	0.612	-5.701	CGCI

## Sheet: Table S10
Table S10: Clinical and pathological characteristics of the risk groups defined by the inflammatory gene signature on the CESC/CGCI datasets.
Variable		Cohorts
		TCGA		P-value	CGCI		P-value
		High risk	Low risk		High risk	Low risk
Age				0.402			0.366
	>60	51	58		9	5
	<=60	69	61		41	46
FIGO Stage				0.155			0.047
	I	60	69		4	11
	II	26	29		21	27
	III	20	16		22	12
	IV	12	4		3	1
Histology				0.772			0.122
	Squamous	102	99		40	46
	Adeno	8	11		8	2
	Other	10	10		2	3
Grade				0.692			0.623
	G1-G2	71	75		25	29
	G3-G4	49	45		25	22
P-values of comparing the proportions of variables of the two risk groups were obtained by applying the ﻿Pearson's Chi-squared Test for Count Data

[truncated: 3 more sheets: Table S11, Table S12, Table S13]
